# Supplementary material for: Lung clearance index to detect the efficacy of Aztreonam lysine inhalation in patients with cystic fibrosis and near normal spirometry – A single-centre feasibility study
Source: PLoS One. 2019 Sep 9;14(9):e0221673. doi: 10.1371/journal.pone.0221673 (PMC6733506; doi:10.1371/journal.pone.0221673)
Supplement: S1 Table — (XLSX) [file pone.0221673.s002.xlsx]

## Sheet: FEV1 Score
FEV1 Score GLI
Pat ID	visit 1 start	visit 2 on Standard	visit 3 off	visit 4 on AZLI	visit 5 off	V2-V1 Std	V4-V3 AZLI
1	-1.43	-1.7	-1.75	-1.47	-1.3	-0.27	0.28
2	2.04	1.32	1.42	1.81	1.5	-0.72	0.39
3	-1.06	-1.06	-1.16	-1.07	-0.98	0	0.09
4	-2.2	-2.42	-3	-2.02	-2.4	-0.22	0.98
5	-1.02	-0.87	-0.99	-1.01	-1.01	0.15	-0.02
6	-2.13	-2.2	-2.02	-2.15	-2.07	-0.07	-0.13
7	-1.85	-3.25	-2.84	-3.16	-2.76	-1.4	-0.32
8	0.41	0.62	0.78	0.79	0.68	0.21	0.01
