# Supplementary material for: Lung clearance index to detect the efficacy of Aztreonam lysine inhalation in patients with cystic fibrosis and near normal spirometry – A single-centre feasibility study
Source: PLoS One. 2019 Sep 9;14(9):e0221673. doi: 10.1371/journal.pone.0221673 (PMC6733506; doi:10.1371/journal.pone.0221673)
Supplement: S2 Table — (XLSX) [file pone.0221673.s003.xlsx]

## Sheet: LCI
Lung Clearance Index (LCI)
Pat ID	visit 1 start	visit 2 on Standard	visit 3 off	visit 4 on AZLI	visit 5 off	V2-V1 Std	V4-V3 AZLI
1	9.05	9.54	9.33	9.1	9.62	0.49	-0.23
2	6.53	7.04	6.04	6.91	5.9	0.51	0.87
3	7.35	7.61	7.77	7.66	7.69	0.26	-0.11
4	10.29	9.19	11.08	9.45	10.06	-1.1	-1.63
5	8.14	7.76	7.66	7.6	7.6	-0.38	-0.06
6	10.24	10.13	10.82	10.09	10.47	-0.11	-0.73
7	11.4	12.73	14.52	11.2	14.83	1.33	-3.32
8	6.38	6.36	6.41	5.91	6.03	-0.02	-0.5
